# Supplementary material for: Thrombocytopenic, thromboembolic and haemorrhagic events following second dose with BNT162b2 and ChAdOx1: self-controlled case series analysis of the English national sentinel cohort
Source: Lancet Reg Health Eur. 2023 Jul 18;32:100681. doi: 10.1016/j.lanepe.2023.100681 (PMC10477035; doi:10.1016/j.lanepe.2023.100681)
Supplement: Supplementary file [file mmc1.xlsx]

## Sheet: Sheet1
ConditionName	ConceptID
CVST	3681008
CVST	8166000
CVST	15742000
CVST	18322005
CVST	21258007
CVST	26954004
CVST	31314003
CVST	35386004
CVST	42970005
CVST	48248005
CVST	63795001
CVST	70607008
CVST	84216001
CVST	88922007
CVST	89980009
CVST	95455008
CVST	95461006
CVST	106016005
CVST	192759008
CVST	192760003
CVST	192761004
CVST	192770001
CVST	192771002
CVST	192772009
CVST	195229008
CVST	200258006
CVST	200259003
CVST	200260008
CVST	230222003
CVST	230223008
CVST	230224002
CVST	230225001
CVST	230720005
CVST	230721009
CVST	230722002
CVST	230723007
CVST	297157005
CVST	302878004
CVST	302879007
CVST	302880005
CVST	302881009
CVST	312586003
CVST	698627005
CVST	702374000
CVST	722930000
CVST	871637001
CVST	1078223005
CVST	586551000000108
CVST	586571000000104
CVST	756921000000102
ArterialThromboembolism	282006
ArterialThromboembolism	663008
ArterialThromboembolism	1755008
ArterialThromboembolism	2261009
ArterialThromboembolism	2505004
ArterialThromboembolism	2929001
ArterialThromboembolism	2972007
ArterialThromboembolism	4557003
ArterialThromboembolism	8957000
ArterialThromboembolism	10273003
ArterialThromboembolism	10349009
ArterialThromboembolism	10365005
ArterialThromboembolism	11454006
ArterialThromboembolism	13194006
ArterialThromboembolism	13410009
ArterialThromboembolism	14070001
ArterialThromboembolism	14309005
ArterialThromboembolism	14493003
ArterialThromboembolism	15258001
ArterialThromboembolism	15990001
ArterialThromboembolism	19057007
ArterialThromboembolism	20001006
ArterialThromboembolism	20059004
ArterialThromboembolism	21470009
ArterialThromboembolism	21978005
ArterialThromboembolism	22298006
ArterialThromboembolism	24596005
ArterialThromboembolism	24654003
ArterialThromboembolism	24988007
ArterialThromboembolism	25106000
ArterialThromboembolism	25772007
ArterialThromboembolism	27937002
ArterialThromboembolism	28248000
ArterialThromboembolism	28578008
ArterialThromboembolism	29899005
ArterialThromboembolism	31235003
ArterialThromboembolism	32574007
ArterialThromboembolism	32598000
ArterialThromboembolism	34644005
ArterialThromboembolism	34781003
ArterialThromboembolism	35928006
ArterialThromboembolism	36665001
ArterialThromboembolism	37943007
ArterialThromboembolism	38742007
ArterialThromboembolism	40276003
ArterialThromboembolism	41334000
ArterialThromboembolism	41702007
ArterialThromboembolism	42531007
ArterialThromboembolism	42866003
ArterialThromboembolism	46109009
ArterialThromboembolism	49497005
ArterialThromboembolism	50206009
ArterialThromboembolism	50821009
ArterialThromboembolism	51096002
ArterialThromboembolism	51677000
ArterialThromboembolism	52035003
ArterialThromboembolism	52700006
ArterialThromboembolism	53741008
ArterialThromboembolism	53868003
ArterialThromboembolism	54329005
ArterialThromboembolism	54687002
ArterialThromboembolism	55589000
ArterialThromboembolism	56267009
ArterialThromboembolism	56276002
ArterialThromboembolism	57054005
ArterialThromboembolism	58123006
ArterialThromboembolism	58612006
ArterialThromboembolism	59021001
ArterialThromboembolism	59063002
ArterialThromboembolism	59282003
ArterialThromboembolism	60989005
ArterialThromboembolism	61490001
ArterialThromboembolism	62695002
ArterialThromboembolism	63739005
ArterialThromboembolism	64009001
ArterialThromboembolism	64333001
ArterialThromboembolism	64627002
ArterialThromboembolism	65084004
ArterialThromboembolism	65340007
ArterialThromboembolism	65547006
ArterialThromboembolism	66189004
ArterialThromboembolism	68478007
ArterialThromboembolism	69533002
ArterialThromboembolism	70211005
ArterialThromboembolism	70422006
ArterialThromboembolism	70936005
ArterialThromboembolism	70998009
ArterialThromboembolism	71444005
ArterialThromboembolism	73044006
ArterialThromboembolism	73757007
ArterialThromboembolism	73795002
ArterialThromboembolism	74315008
ArterialThromboembolism	75543006
ArterialThromboembolism	76402003
ArterialThromboembolism	76593002
ArterialThromboembolism	76975009
ArterialThromboembolism	78569004
ArterialThromboembolism	78658006
ArterialThromboembolism	79009004
ArterialThromboembolism	80235008
ArterialThromboembolism	80383008
ArterialThromboembolism	80606009
ArterialThromboembolism	82153002
ArterialThromboembolism	82522008
ArterialThromboembolism	84537008
ArterialThromboembolism	85284003
ArterialThromboembolism	87343002
ArterialThromboembolism	87555007
ArterialThromboembolism	88032003
ArterialThromboembolism	89142007
ArterialThromboembolism	89323001
ArterialThromboembolism	89400003
ArterialThromboembolism	90099008
ArterialThromboembolism	90539001
ArterialThromboembolism	92517006
ArterialThromboembolism	95440004
ArterialThromboembolism	95457000
ArterialThromboembolism	95458005
ArterialThromboembolism	95460007
ArterialThromboembolism	95580006
ArterialThromboembolism	95830009
ArterialThromboembolism	111296006
ArterialThromboembolism	123641001
ArterialThromboembolism	123642008
ArterialThromboembolism	129573006
ArterialThromboembolism	129574000
ArterialThromboembolism	138788000
ArterialThromboembolism	151215005
ArterialThromboembolism	155320001
ArterialThromboembolism	161511000
ArterialThromboembolism	161519003
ArterialThromboembolism	182931004
ArterialThromboembolism	194798004
ArterialThromboembolism	194802003
ArterialThromboembolism	194809007
ArterialThromboembolism	194815007
ArterialThromboembolism	194821006
ArterialThromboembolism	194823009
ArterialThromboembolism	194825002
ArterialThromboembolism	194828000
ArterialThromboembolism	194832006
ArterialThromboembolism	194842008
ArterialThromboembolism	194843003
ArterialThromboembolism	194849004
ArterialThromboembolism	194856005
ArterialThromboembolism	194857001
ArterialThromboembolism	194858006
ArterialThromboembolism	194883006
ArterialThromboembolism	195180004
ArterialThromboembolism	195182007
ArterialThromboembolism	195183002
ArterialThromboembolism	195185009
ArterialThromboembolism	195186005
ArterialThromboembolism	195188006
ArterialThromboembolism	195189003
ArterialThromboembolism	195190007
ArterialThromboembolism	195199008
ArterialThromboembolism	195200006
ArterialThromboembolism	195205001
ArterialThromboembolism	195206000
ArterialThromboembolism	195209007
ArterialThromboembolism	195210002
ArterialThromboembolism	195211003
ArterialThromboembolism	195212005
ArterialThromboembolism	195213000
ArterialThromboembolism	195230003
ArterialThromboembolism	195231004
ArterialThromboembolism	195232006
ArterialThromboembolism	195233001
ArterialThromboembolism	195234007
ArterialThromboembolism	195235008
ArterialThromboembolism	195236009
ArterialThromboembolism	195317001
ArterialThromboembolism	195318006
ArterialThromboembolism	195319003
ArterialThromboembolism	195320009
ArterialThromboembolism	195321008
ArterialThromboembolism	195322001
ArterialThromboembolism	195323006
ArterialThromboembolism	195324000
ArterialThromboembolism	195325004
ArterialThromboembolism	195326003
ArterialThromboembolism	195327007
ArterialThromboembolism	195329005
ArterialThromboembolism	195332008
ArterialThromboembolism	195335005
ArterialThromboembolism	195336006
ArterialThromboembolism	195337002
ArterialThromboembolism	195339004
ArterialThromboembolism	195340002
ArterialThromboembolism	195341003
ArterialThromboembolism	195342005
ArterialThromboembolism	195343000
ArterialThromboembolism	195374003
ArterialThromboembolism	195547003
ArterialThromboembolism	196999001
ArterialThromboembolism	198855003
ArterialThromboembolism	200284000
ArterialThromboembolism	200286003
ArterialThromboembolism	200288002
ArterialThromboembolism	200289005
ArterialThromboembolism	200290001
ArterialThromboembolism	200291002
ArterialThromboembolism	200299000
ArterialThromboembolism	200301007
ArterialThromboembolism	200302000
ArterialThromboembolism	200303005
ArterialThromboembolism	200304004
ArterialThromboembolism	200308001
ArterialThromboembolism	200309009
ArterialThromboembolism	200310004
ArterialThromboembolism	200311000
ArterialThromboembolism	204395001
ArterialThromboembolism	208015002
ArterialThromboembolism	208049005
ArterialThromboembolism	230221005
ArterialThromboembolism	230285003
ArterialThromboembolism	230287006
ArterialThromboembolism	230523009
ArterialThromboembolism	230691006
ArterialThromboembolism	230692004
ArterialThromboembolism	230693009
ArterialThromboembolism	230694003
ArterialThromboembolism	230695002
ArterialThromboembolism	230696001
ArterialThromboembolism	230698000
ArterialThromboembolism	230699008
ArterialThromboembolism	230700009
ArterialThromboembolism	230701008
ArterialThromboembolism	230702001
ArterialThromboembolism	230703006
ArterialThromboembolism	230704000
ArterialThromboembolism	230716006
ArterialThromboembolism	230717002
ArterialThromboembolism	230769007
ArterialThromboembolism	232035005
ArterialThromboembolism	232036006
ArterialThromboembolism	232037002
ArterialThromboembolism	232038007
ArterialThromboembolism	232039004
ArterialThromboembolism	232040002
ArterialThromboembolism	232041003
ArterialThromboembolism	232042005
ArterialThromboembolism	232043000
ArterialThromboembolism	232044006
ArterialThromboembolism	232045007
ArterialThromboembolism	232046008
ArterialThromboembolism	232048009
ArterialThromboembolism	233817007
ArterialThromboembolism	233819005
ArterialThromboembolism	233821000
ArterialThromboembolism	233823002
ArterialThromboembolism	233825009
ArterialThromboembolism	233826005
ArterialThromboembolism	233827001
ArterialThromboembolism	233828006
ArterialThromboembolism	233829003
ArterialThromboembolism	233830008
ArterialThromboembolism	233831007
ArterialThromboembolism	233832000
ArterialThromboembolism	233833005
ArterialThromboembolism	233834004
ArterialThromboembolism	233835003
ArterialThromboembolism	233836002
ArterialThromboembolism	233837006
ArterialThromboembolism	233838001
ArterialThromboembolism	233839009
ArterialThromboembolism	233840006
ArterialThromboembolism	233841005
ArterialThromboembolism	233842003
ArterialThromboembolism	233843008
ArterialThromboembolism	233844002
ArterialThromboembolism	233935004
ArterialThromboembolism	233936003
ArterialThromboembolism	233937007
ArterialThromboembolism	233938002
ArterialThromboembolism	233939005
ArterialThromboembolism	233940007
ArterialThromboembolism	233957006
ArterialThromboembolism	233958001
ArterialThromboembolism	233959009
ArterialThromboembolism	233960004
ArterialThromboembolism	233961000
ArterialThromboembolism	233962007
ArterialThromboembolism	233972005
ArterialThromboembolism	233973000
ArterialThromboembolism	233974006
ArterialThromboembolism	234024001
ArterialThromboembolism	234025000
ArterialThromboembolism	234026004
ArterialThromboembolism	234027008
ArterialThromboembolism	234028003
ArterialThromboembolism	234029006
ArterialThromboembolism	234030001
ArterialThromboembolism	235842000
ArterialThromboembolism	235843005
ArterialThromboembolism	236488005
ArterialThromboembolism	236489002
ArterialThromboembolism	237342006
ArterialThromboembolism	237701005
ArterialThromboembolism	239201001
ArterialThromboembolism	239202008
ArterialThromboembolism	239203003
ArterialThromboembolism	239204009
ArterialThromboembolism	243286001
ArterialThromboembolism	247121001
ArterialThromboembolism	251025005
ArterialThromboembolism	252036000
ArterialThromboembolism	253347007
ArterialThromboembolism	253358003
ArterialThromboembolism	253364005
ArterialThromboembolism	253527000
ArterialThromboembolism	253544001
ArterialThromboembolism	253577002
ArterialThromboembolism	264503005
ArterialThromboembolism	266253001
ArterialThromboembolism	266254007
ArterialThromboembolism	266257000
ArterialThromboembolism	266262004
ArterialThromboembolism	266263009
ArterialThromboembolism	267284008
ArterialThromboembolism	274101000
ArterialThromboembolism	275511009
ArterialThromboembolism	275931000
ArterialThromboembolism	276219001
ArterialThromboembolism	276220007
ArterialThromboembolism	276221006
ArterialThromboembolism	276222004
ArterialThromboembolism	276500007
ArterialThromboembolism	276516009
ArterialThromboembolism	276517000
ArterialThromboembolism	280964006
ArterialThromboembolism	281091000
ArterialThromboembolism	281092007
ArterialThromboembolism	281093002
ArterialThromboembolism	282785008
ArterialThromboembolism	286959000
ArterialThromboembolism	297135003
ArterialThromboembolism	297136002
ArterialThromboembolism	297137006
ArterialThromboembolism	297138001
ArterialThromboembolism	297140006
ArterialThromboembolism	297141005
ArterialThromboembolism	297143008
ArterialThromboembolism	297160003
ArterialThromboembolism	300917007
ArterialThromboembolism	300995000
ArterialThromboembolism	301755001
ArterialThromboembolism	302300004
ArterialThromboembolism	302904002
ArterialThromboembolism	302968001
ArterialThromboembolism	304914007
ArterialThromboembolism	306847001
ArterialThromboembolism	306848006
ArterialThromboembolism	306849003
ArterialThromboembolism	306850003
ArterialThromboembolism	306851004
ArterialThromboembolism	306852006
ArterialThromboembolism	307140009
ArterialThromboembolism	307363008
ArterialThromboembolism	307406004
ArterialThromboembolism	307407008
ArterialThromboembolism	307408003
ArterialThromboembolism	307409006
ArterialThromboembolism	307766002
ArterialThromboembolism	307767006
ArterialThromboembolism	307816004
ArterialThromboembolism	308068007
ArterialThromboembolism	311792005
ArterialThromboembolism	311793000
ArterialThromboembolism	311796008
ArterialThromboembolism	312375001
ArterialThromboembolism	312377009
ArterialThromboembolism	312378004
ArterialThromboembolism	312380005
ArterialThromboembolism	312592009
ArterialThromboembolism	312593004
ArterialThromboembolism	312822006
ArterialThromboembolism	312825008
ArterialThromboembolism	312826009
ArterialThromboembolism	312827000
ArterialThromboembolism	312828005
ArterialThromboembolism	312997008
ArterialThromboembolism	312998003
ArterialThromboembolism	313242003
ArterialThromboembolism	314000002
ArterialThromboembolism	314116003
ArterialThromboembolism	314187004
ArterialThromboembolism	314188009
ArterialThromboembolism	314189001
ArterialThromboembolism	314207007
ArterialThromboembolism	315025001
ArterialThromboembolism	315026000
ArterialThromboembolism	315348000
ArterialThromboembolism	315614006
ArterialThromboembolism	367416001
ArterialThromboembolism	371038000
ArterialThromboembolism	371040005
ArterialThromboembolism	371041009
ArterialThromboembolism	371068009
ArterialThromboembolism	371803003
ArterialThromboembolism	371804009
ArterialThromboembolism	371805005
ArterialThromboembolism	371806006
ArterialThromboembolism	371807002
ArterialThromboembolism	371808007
ArterialThromboembolism	371809004
ArterialThromboembolism	371810009
ArterialThromboembolism	371811008
ArterialThromboembolism	371812001
ArterialThromboembolism	373144005
ArterialThromboembolism	373145006
ArterialThromboembolism	373146007
ArterialThromboembolism	373606000
ArterialThromboembolism	389965000
ArterialThromboembolism	390699009
ArterialThromboembolism	390799004
ArterialThromboembolism	390907003
ArterialThromboembolism	393083000
ArterialThromboembolism	394034006
ArterialThromboembolism	394659003
ArterialThromboembolism	394710008
ArterialThromboembolism	394724007
ArterialThromboembolism	398274000
ArterialThromboembolism	401247006
ArterialThromboembolism	401248001
ArterialThromboembolism	401250009
ArterialThromboembolism	401251008
ArterialThromboembolism	401252001
ArterialThromboembolism	401253006
ArterialThromboembolism	401254000
ArterialThromboembolism	401303003
ArterialThromboembolism	401314000
ArterialThromboembolism	401331007
ArterialThromboembolism	401332000
ArterialThromboembolism	402861007
ArterialThromboembolism	404667009
ArterialThromboembolism	404668004
ArterialThromboembolism	404669007
ArterialThromboembolism	404670008
ArterialThromboembolism	405557003
ArterialThromboembolism	405583008
ArterialThromboembolism	408546009
ArterialThromboembolism	408664007
ArterialThromboembolism	413102000
ArterialThromboembolism	413439005
ArterialThromboembolism	413444003
ArterialThromboembolism	413758000
ArterialThromboembolism	413838009
ArterialThromboembolism	413844008
ArterialThromboembolism	414545008
ArterialThromboembolism	414795007
ArterialThromboembolism	418044006
ArterialThromboembolism	420006002
ArterialThromboembolism	421327009
ArterialThromboembolism	422504002
ArterialThromboembolism	425527003
ArterialThromboembolism	426107000
ArterialThromboembolism	426579008
ArterialThromboembolism	426651005
ArterialThromboembolism	426814001
ArterialThromboembolism	426856002
ArterialThromboembolism	426983002
ArterialThromboembolism	427296003
ArterialThromboembolism	427567003
ArterialThromboembolism	427592000
ArterialThromboembolism	427919004
ArterialThromboembolism	428196007
ArterialThromboembolism	429235008
ArterialThromboembolism	429245005
ArterialThromboembolism	429559004
ArterialThromboembolism	429673002
ArterialThromboembolism	431466007
ArterialThromboembolism	431706008
ArterialThromboembolism	432083006
ArterialThromboembolism	432504007
ArterialThromboembolism	438773007
ArterialThromboembolism	441526008
ArterialThromboembolism	441557008
ArterialThromboembolism	442105001
ArterialThromboembolism	442224005
ArterialThromboembolism	442240008
ArterialThromboembolism	442421004
ArterialThromboembolism	443502000
ArterialThromboembolism	444172003
ArterialThromboembolism	444657001
ArterialThromboembolism	444744001
ArterialThromboembolism	444855007
ArterialThromboembolism	444856008
ArterialThromboembolism	445440001
ArterialThromboembolism	446712002
ArterialThromboembolism	447876009
ArterialThromboembolism	448028009
ArterialThromboembolism	448330004
ArterialThromboembolism	459180002
ArterialThromboembolism	459181003
ArterialThromboembolism	459182005
ArterialThromboembolism	459183000
ArterialThromboembolism	461413001
ArterialThromboembolism	461414007
ArterialThromboembolism	461602009
ArterialThromboembolism	472100003
ArterialThromboembolism	472704002
ArterialThromboembolism	472706000
ArterialThromboembolism	609480009
ArterialThromboembolism	697976003
ArterialThromboembolism	698363002
ArterialThromboembolism	698783004
ArterialThromboembolism	698816006
ArterialThromboembolism	699245006
ArterialThromboembolism	699706000
ArterialThromboembolism	703158007
ArterialThromboembolism	703161008
ArterialThromboembolism	703164000
ArterialThromboembolism	703165004
ArterialThromboembolism	703180005
ArterialThromboembolism	703183007
ArterialThromboembolism	703184001
ArterialThromboembolism	703205008
ArterialThromboembolism	703206009
ArterialThromboembolism	703207000
ArterialThromboembolism	703208005
ArterialThromboembolism	703209002
ArterialThromboembolism	703210007
ArterialThromboembolism	703211006
ArterialThromboembolism	703212004
ArterialThromboembolism	703213009
ArterialThromboembolism	703214003
ArterialThromboembolism	703251009
ArterialThromboembolism	703252002
ArterialThromboembolism	703253007
ArterialThromboembolism	703273002
ArterialThromboembolism	703356002
ArterialThromboembolism	703360004
ArterialThromboembolism	703636009
ArterialThromboembolism	705128004
ArterialThromboembolism	705129007
ArterialThromboembolism	705130002
ArterialThromboembolism	705146005
ArterialThromboembolism	706870000
ArterialThromboembolism	707412000
ArterialThromboembolism	707413005
ArterialThromboembolism	707414004
ArterialThromboembolism	710575003
ArterialThromboembolism	712866001
ArterialThromboembolism	713078005
ArterialThromboembolism	713405002
ArterialThromboembolism	719678003
ArterialThromboembolism	721380000
ArterialThromboembolism	721381001
ArterialThromboembolism	721382008
ArterialThromboembolism	721383003
ArterialThromboembolism	721384009
ArterialThromboembolism	721385005
ArterialThromboembolism	721386006
ArterialThromboembolism	721387002
ArterialThromboembolism	721388007
ArterialThromboembolism	721455004
ArterialThromboembolism	721456003
ArterialThromboembolism	721457007
ArterialThromboembolism	721458002
ArterialThromboembolism	721459005
ArterialThromboembolism	721460000
ArterialThromboembolism	721461001
ArterialThromboembolism	721462008
ArterialThromboembolism	721463003
ArterialThromboembolism	721464009
ArterialThromboembolism	721465005
ArterialThromboembolism	721466006
ArterialThromboembolism	721467002
ArterialThromboembolism	721511007
ArterialThromboembolism	721512000
ArterialThromboembolism	721513005
ArterialThromboembolism	721514004
ArterialThromboembolism	721515003
ArterialThromboembolism	721516002
ArterialThromboembolism	722929005
ArterialThromboembolism	723082006
ArterialThromboembolism	723083001
ArterialThromboembolism	723858002
ArterialThromboembolism	723859005
ArterialThromboembolism	723862008
ArterialThromboembolism	723868007
ArterialThromboembolism	723869004
ArterialThromboembolism	723870003
ArterialThromboembolism	723871004
ArterialThromboembolism	723872006
ArterialThromboembolism	723873001
ArterialThromboembolism	723874007
ArterialThromboembolism	723875008
ArterialThromboembolism	724424009
ArterialThromboembolism	724425005
ArterialThromboembolism	724426006
ArterialThromboembolism	724431008
ArterialThromboembolism	724439005
ArterialThromboembolism	724993002
ArterialThromboembolism	724994008
ArterialThromboembolism	725132001
ArterialThromboembolism	733126003
ArterialThromboembolism	733127007
ArterialThromboembolism	733199002
ArterialThromboembolism	733325006
ArterialThromboembolism	734041006
ArterialThromboembolism	734298005
ArterialThromboembolism	734299002
ArterialThromboembolism	734383005
ArterialThromboembolism	734384004
ArterialThromboembolism	734959006
ArterialThromboembolism	734960001
ArterialThromboembolism	734961002
ArterialThromboembolism	734963004
ArterialThromboembolism	734964005
ArterialThromboembolism	734965006
ArterialThromboembolism	735114006
ArterialThromboembolism	735115007
ArterialThromboembolism	735131004
ArterialThromboembolism	735132006
ArterialThromboembolism	735572005
ArterialThromboembolism	735573000
ArterialThromboembolism	735574006
ArterialThromboembolism	762629007
ArterialThromboembolism	762630002
ArterialThromboembolism	762632005
ArterialThromboembolism	762633000
ArterialThromboembolism	762651004
ArterialThromboembolism	762652006
ArterialThromboembolism	763747002
ArterialThromboembolism	786049007
ArterialThromboembolism	786050007
ArterialThromboembolism	786054003
ArterialThromboembolism	786055002
ArterialThromboembolism	788455001
ArterialThromboembolism	788881005
ArterialThromboembolism	836293000
ArterialThromboembolism	836294006
ArterialThromboembolism	836295007
ArterialThromboembolism	840309000
ArterialThromboembolism	840310005
ArterialThromboembolism	840312002
ArterialThromboembolism	840313007
ArterialThromboembolism	840315000
ArterialThromboembolism	840316004
ArterialThromboembolism	840608004
ArterialThromboembolism	840609007
ArterialThromboembolism	840679006
ArterialThromboembolism	840680009
ArterialThromboembolism	846667001
ArterialThromboembolism	846668006
ArterialThromboembolism	846683001
ArterialThromboembolism	846684007
ArterialThromboembolism	860680001
ArterialThromboembolism	860681002
ArterialThromboembolism	868214006
ArterialThromboembolism	868215007
ArterialThromboembolism	868216008
ArterialThromboembolism	868217004
ArterialThromboembolism	868219001
ArterialThromboembolism	868220007
ArterialThromboembolism	868221006
ArterialThromboembolism	868222004
ArterialThromboembolism	868223009
ArterialThromboembolism	868224003
ArterialThromboembolism	868225002
ArterialThromboembolism	868226001
ArterialThromboembolism	870364001
ArterialThromboembolism	870544005
ArterialThromboembolism	870566003
ArterialThromboembolism	870579007
ArterialThromboembolism	879955009
ArterialThromboembolism	880000009
ArterialThromboembolism	880037003
ArterialThromboembolism	880043001
ArterialThromboembolism	880044007
ArterialThromboembolism	896689003
ArterialThromboembolism	896690007
ArterialThromboembolism	896691006
ArterialThromboembolism	896696001
ArterialThromboembolism	896697005
ArterialThromboembolism	1010729007
ArterialThromboembolism	1010730002
ArterialThromboembolism	791000119109
ArterialThromboembolism	1001000119102
ArterialThromboembolism	1641000119107
ArterialThromboembolism	9901000119100
ArterialThromboembolism	10971000087107
ArterialThromboembolism	17531000119105
ArterialThromboembolism	21631000119105
ArterialThromboembolism	23311000119105
ArterialThromboembolism	33301000119105
ArterialThromboembolism	34181000119102
ArterialThromboembolism	34191000119104
ArterialThromboembolism	38741000000109
ArterialThromboembolism	38751000000107
ArterialThromboembolism	38771000000103
ArterialThromboembolism	38781000000101
ArterialThromboembolism	38791000000104
ArterialThromboembolism	38801000000100
ArterialThromboembolism	38811000000103
ArterialThromboembolism	38821000000109
ArterialThromboembolism	38831000000106
ArterialThromboembolism	78741000119103
ArterialThromboembolism	91601000119109
ArterialThromboembolism	94081000119107
ArterialThromboembolism	99451000119105
ArterialThromboembolism	106021000119105
ArterialThromboembolism	116291000119103
ArterialThromboembolism	117051000119103
ArterialThromboembolism	125081000119106
ArterialThromboembolism	133971000119108
ArterialThromboembolism	135531000119100
ArterialThromboembolism	139011000119104
ArterialThromboembolism	140221000119109
ArterialThromboembolism	140911000119109
ArterialThromboembolism	140921000119102
ArterialThromboembolism	141281000119101
ArterialThromboembolism	141831000119101
ArterialThromboembolism	143451000000101
ArterialThromboembolism	149821000119103
ArterialThromboembolism	153911000119104
ArterialThromboembolism	176331000000107
ArterialThromboembolism	176611000000106
ArterialThromboembolism	248461000000107
ArterialThromboembolism	251581000000107
ArterialThromboembolism	274561000000104
ArterialThromboembolism	285141000119106
ArterialThromboembolism	285151000119108
ArterialThromboembolism	285161000119105
ArterialThromboembolism	285171000119104
ArterialThromboembolism	285631000000100
ArterialThromboembolism	285981000119103
ArterialThromboembolism	285991000119100
ArterialThromboembolism	286721000000101
ArterialThromboembolism	286731000000104
ArterialThromboembolism	286741000000108
ArterialThromboembolism	292621000119100
ArterialThromboembolism	292631000119102
ArterialThromboembolism	292851000119109
ArterialThromboembolism	292861000119106
ArterialThromboembolism	293811000119100
ArterialThromboembolism	293831000119105
ArterialThromboembolism	320351000000105
ArterialThromboembolism	320361000000108
ArterialThromboembolism	320371000000101
ArterialThromboembolism	328511000119109
ArterialThromboembolism	329361000119107
ArterialThromboembolism	329371000119101
ArterialThromboembolism	329421000119107
ArterialThromboembolism	329431000119105
ArterialThromboembolism	329451000119104
ArterialThromboembolism	329461000119102
ArterialThromboembolism	329481000119106
ArterialThromboembolism	329491000119109
ArterialThromboembolism	329501000119102
ArterialThromboembolism	329541000119100
ArterialThromboembolism	329561000119101
ArterialThromboembolism	329571000119107
ArterialThromboembolism	329641000119104
ArterialThromboembolism	329651000119102
ArterialThromboembolism	330411000119109
ArterialThromboembolism	330421000119102
ArterialThromboembolism	330791000119108
ArterialThromboembolism	336191000119105
ArterialThromboembolism	339601000000108
ArterialThromboembolism	341801000119101
ArterialThromboembolism	347011000119102
ArterialThromboembolism	367431000119107
ArterialThromboembolism	368861000000109
ArterialThromboembolism	409621000000103
ArterialThromboembolism	412781000000102
ArterialThromboembolism	414541000000105
ArterialThromboembolism	415151000000100
ArterialThromboembolism	419691000000103
ArterialThromboembolism	419701000000103
ArterialThromboembolism	426661000000105
ArterialThromboembolism	430431000000102
ArterialThromboembolism	444151000000109
ArterialThromboembolism	444321000000101
ArterialThromboembolism	465021000000107
ArterialThromboembolism	467911000000109
ArterialThromboembolism	471531000000105
ArterialThromboembolism	471711000000109
ArterialThromboembolism	471851000000100
ArterialThromboembolism	478461000000107
ArterialThromboembolism	509351000000105
ArterialThromboembolism	509371000000101
ArterialThromboembolism	510171000000109
ArterialThromboembolism	516841000000106
ArterialThromboembolism	523651000000107
ArterialThromboembolism	581511000000103
ArterialThromboembolism	581521000000109
ArterialThromboembolism	581531000000106
ArterialThromboembolism	581681000000106
ArterialThromboembolism	581691000000108
ArterialThromboembolism	583731000000103
ArterialThromboembolism	584151000000106
ArterialThromboembolism	584161000000109
ArterialThromboembolism	598541000000105
ArterialThromboembolism	599041000000107
ArterialThromboembolism	599051000000105
ArterialThromboembolism	603771000000109
ArterialThromboembolism	603901000000104
ArterialThromboembolism	603911000000102
ArterialThromboembolism	621571000000106
ArterialThromboembolism	632261000000107
ArterialThromboembolism	636151000000104
ArterialThromboembolism	636161000000101
ArterialThromboembolism	636171000000108
ArterialThromboembolism	636181000000105
ArterialThromboembolism	643871000000107
ArterialThromboembolism	646361000000100
ArterialThromboembolism	665741000000101
ArterialThromboembolism	668581000000106
ArterialThromboembolism	672441000119103
ArterialThromboembolism	672461000119104
ArterialThromboembolism	672501000119104
ArterialThromboembolism	672521000119108
ArterialThromboembolism	672541000119102
ArterialThromboembolism	672561000119103
ArterialThromboembolism	674091000119108
ArterialThromboembolism	674111000119100
ArterialThromboembolism	674161000119102
ArterialThromboembolism	674361000119104
ArterialThromboembolism	674381000119108
ArterialThromboembolism	674401000119108
ArterialThromboembolism	677131000000105
ArterialThromboembolism	677771000119102
ArterialThromboembolism	677781000119104
ArterialThromboembolism	677791000119101
ArterialThromboembolism	677801000119100
ArterialThromboembolism	677811000119102
ArterialThromboembolism	680841000119109
ArterialThromboembolism	682621000000105
ArterialThromboembolism	689211000000106
ArterialThromboembolism	693361000000103
ArterialThromboembolism	751371000000107
ArterialThromboembolism	757411000000101
ArterialThromboembolism	766191000000105
ArterialThromboembolism	809581000000109
ArterialThromboembolism	810681000000101
ArterialThromboembolism	831761000000103
ArterialThromboembolism	836061000000108
ArterialThromboembolism	836071000000101
ArterialThromboembolism	841141000000104
ArterialThromboembolism	842021000000100
ArterialThromboembolism	842031000000103
ArterialThromboembolism	842041000000107
ArterialThromboembolism	842051000000105
ArterialThromboembolism	842061000000108
ArterialThromboembolism	842071000000101
ArterialThromboembolism	842081000000104
ArterialThromboembolism	842091000000102
ArterialThromboembolism	842121000000101
ArterialThromboembolism	842131000000104
ArterialThromboembolism	842141000000108
ArterialThromboembolism	842151000000106
ArterialThromboembolism	842721000000102
ArterialThromboembolism	842731000000100
ArterialThromboembolism	842741000000109
ArterialThromboembolism	842751000000107
ArterialThromboembolism	855531000000103
ArterialThromboembolism	856891000000108
ArterialThromboembolism	856951000000105
ArterialThromboembolism	857001000000108
ArterialThromboembolism	857261000000101
ArterialThromboembolism	1033151000000100
ArterialThromboembolism	1033161000000100
ArterialThromboembolism	1079201000000100
ArterialThromboembolism	1083121000000100
ArterialThromboembolism	1083131000000100
ArterialThromboembolism	1089411000000100
ArterialThromboembolism	1089421000000100
ArterialThromboembolism	1089431000000100
ArterialThromboembolism	1089441000000100
ArterialThromboembolism	1089451000000100
ArterialThromboembolism	1089471000000100
ArterialThromboembolism	1110881000000100
ArterialThromboembolism	1573101000006110
ArterialThromboembolism	1771141000006110
ArterialThromboembolism	1972481000006110
ArterialThromboembolism	1972501000006110
ArterialThromboembolism	1972521000006110
ArterialThromboembolism	1972541000006110
ArterialThromboembolism	1972571000006110
ArterialThromboembolism	1972601000006110
ArterialThromboembolism	1972621000006110
ArterialThromboembolism	1972641000006110
ArterialThromboembolism	1972661000006110
ArterialThromboembolism	1972681000006110
ArterialThromboembolism	1972821000006110
ArterialThromboembolism	1972831000006110
ArterialThromboembolism	1972871000006110
ArterialThromboembolism	1972911000006110
ArterialThromboembolism	1972931000006110
ArterialThromboembolism	1.075e+16
ArterialThromboembolism	1.07593e+16
ArterialThromboembolism	1.10187e+16
ArterialThromboembolism	1.22379e+16
ArterialThromboembolism	1.2238e+16
ArterialThromboembolism	1.22381e+16
ArterialThromboembolism	1.22382e+16
ArterialThromboembolism	1.30164e+16
ArterialThromboembolism	1.56295e+16
ArterialThromboembolism	1.56296e+16
ArterialThromboembolism	1.56296e+16
ArterialThromboembolism	1.56297e+16
ArterialThromboembolism	1.57126e+16
ArterialThromboembolism	1.57128e+16
ArterialThromboembolism	1.57129e+16
ArterialThromboembolism	1.57129e+16
ArterialThromboembolism	1.5713e+16
ArterialThromboembolism	1.5713e+16
ArterialThromboembolism	1.57131e+16
ArterialThromboembolism	1.57131e+16
ArterialThromboembolism	1.57132e+16
ArterialThromboembolism	1.57132e+16
ArterialThromboembolism	1.59601e+16
ArterialThromboembolism	1.59601e+16
ArterialThromboembolism	1.59603e+16
ArterialThromboembolism	1.59604e+16
ArterialThromboembolism	1.59605e+16
ArterialThromboembolism	1.59605e+16
ArterialThromboembolism	1.59606e+16
ArterialThromboembolism	1.59607e+16
ArterialThromboembolism	1.59647e+16
ArterialThromboembolism	1.59671e+16
ArterialThromboembolism	1.59672e+16
ArterialThromboembolism	1.59786e+16
ArterialThromboembolism	1.59979e+16
ArterialThromboembolism	1.5998e+16
ArterialThromboembolism	1.6002e+16
ArterialThromboembolism	1.60021e+16
ArterialThromboembolism	1.60026e+16
ArterialThromboembolism	1.60027e+16
ArterialThromboembolism	1.60054e+16
ArterialThromboembolism	1.60055e+16
ArterialThromboembolism	1.60093e+16
ArterialThromboembolism	1.60094e+16
ArterialThromboembolism	1.60125e+16
ArterialThromboembolism	1.60126e+16
ArterialThromboembolism	1.60126e+16
ArterialThromboembolism	1.60127e+16
ArterialThromboembolism	1.60127e+16
ArterialThromboembolism	1.60147e+16
ArterialThromboembolism	1.60147e+16
ArterialThromboembolism	1.60148e+16
ArterialThromboembolism	1.60149e+16
ArterialThromboembolism	1.62794e+16
ArterialThromboembolism	1.62794e+16
ArterialThromboembolism	1.67038e+16
ArterialThromboembolism	1.67544e+16
ArterialThromboembolism	1.68377e+16
ArterialThromboembolism	1.68911e+16
ArterialThromboembolism	1.68912e+16
ArterialThromboembolism	1.68912e+16
ArterialThromboembolism	1.68969e+16
ArterialThromboembolism	3.4641e+17
ArterialThromboembolism	7.26499e+17
ArterialThromboembolism	7.38212e+17
ArterialThromboembolism	7.62005e+17
ArterialThromboembolism	9.15142e+17
ArterialThromboembolism	9.31165e+17
ArterialThromboembolism	9.36649e+17
DeepVenousThrombosis	1748006
DeepVenousThrombosis	3681008
DeepVenousThrombosis	7387004
DeepVenousThrombosis	8166000
DeepVenousThrombosis	14534009
DeepVenousThrombosis	15742000
DeepVenousThrombosis	16750002
DeepVenousThrombosis	18322005
DeepVenousThrombosis	21258007
DeepVenousThrombosis	24596005
DeepVenousThrombosis	26954004
DeepVenousThrombosis	31314003
DeepVenousThrombosis	35386004
DeepVenousThrombosis	40198004
DeepVenousThrombosis	42861008
DeepVenousThrombosis	42970005
DeepVenousThrombosis	46085004
DeepVenousThrombosis	48248005
DeepVenousThrombosis	49956009
DeepVenousThrombosis	50817002
DeepVenousThrombosis	52496006
DeepVenousThrombosis	56272000
DeepVenousThrombosis	62583006
DeepVenousThrombosis	63795001
DeepVenousThrombosis	66877004
DeepVenousThrombosis	66923004
DeepVenousThrombosis	68478007
DeepVenousThrombosis	70607008
DeepVenousThrombosis	71719003
DeepVenousThrombosis	84216001
DeepVenousThrombosis	88922007
DeepVenousThrombosis	89980009
DeepVenousThrombosis	95446005
DeepVenousThrombosis	95447001
DeepVenousThrombosis	95452006
DeepVenousThrombosis	95455008
DeepVenousThrombosis	95461006
DeepVenousThrombosis	106016005
DeepVenousThrombosis	128053003
DeepVenousThrombosis	128054009
DeepVenousThrombosis	128055005
DeepVenousThrombosis	134399007
DeepVenousThrombosis	192759008
DeepVenousThrombosis	192760003
DeepVenousThrombosis	192761004
DeepVenousThrombosis	192770001
DeepVenousThrombosis	192771002
DeepVenousThrombosis	192772009
DeepVenousThrombosis	195229008
DeepVenousThrombosis	195410000
DeepVenousThrombosis	195411001
DeepVenousThrombosis	195412008
DeepVenousThrombosis	195414009
DeepVenousThrombosis	195417002
DeepVenousThrombosis	195425000
DeepVenousThrombosis	195426004
DeepVenousThrombosis	195427008
DeepVenousThrombosis	195429006
DeepVenousThrombosis	195437003
DeepVenousThrombosis	197001004
DeepVenousThrombosis	200232006
DeepVenousThrombosis	200233001
DeepVenousThrombosis	200237000
DeepVenousThrombosis	200238005
DeepVenousThrombosis	200258006
DeepVenousThrombosis	200259003
DeepVenousThrombosis	200260008
DeepVenousThrombosis	213220000
DeepVenousThrombosis	230222003
DeepVenousThrombosis	230223008
DeepVenousThrombosis	230224002
DeepVenousThrombosis	230225001
DeepVenousThrombosis	230720005
DeepVenousThrombosis	230721009
DeepVenousThrombosis	230722002
DeepVenousThrombosis	230723007
DeepVenousThrombosis	232038007
DeepVenousThrombosis	232039004
DeepVenousThrombosis	232040002
DeepVenousThrombosis	232041003
DeepVenousThrombosis	232042005
DeepVenousThrombosis	232043000
DeepVenousThrombosis	232044006
DeepVenousThrombosis	232045007
DeepVenousThrombosis	232046008
DeepVenousThrombosis	232048009
DeepVenousThrombosis	234041004
DeepVenousThrombosis	234044007
DeepVenousThrombosis	266267005
DeepVenousThrombosis	276494008
DeepVenousThrombosis	280966008
DeepVenousThrombosis	297156001
DeepVenousThrombosis	297157005
DeepVenousThrombosis	302878004
DeepVenousThrombosis	302879007
DeepVenousThrombosis	302880005
DeepVenousThrombosis	302881009
DeepVenousThrombosis	312586003
DeepVenousThrombosis	312997008
DeepVenousThrombosis	312998003
DeepVenousThrombosis	314000002
DeepVenousThrombosis	371051005
DeepVenousThrombosis	404223003
DeepVenousThrombosis	413956008
DeepVenousThrombosis	427775006
DeepVenousThrombosis	427776007
DeepVenousThrombosis	428781001
DeepVenousThrombosis	438483005
DeepVenousThrombosis	438646004
DeepVenousThrombosis	438647008
DeepVenousThrombosis	438785004
DeepVenousThrombosis	443210003
DeepVenousThrombosis	444325005
DeepVenousThrombosis	698627005
DeepVenousThrombosis	702374000
DeepVenousThrombosis	703277001
DeepVenousThrombosis	709687000
DeepVenousThrombosis	710167004
DeepVenousThrombosis	722930000
DeepVenousThrombosis	733325006
DeepVenousThrombosis	762256003
DeepVenousThrombosis	840713005
DeepVenousThrombosis	860699005
DeepVenousThrombosis	871637001
DeepVenousThrombosis	1078223005
DeepVenousThrombosis	651000119108
DeepVenousThrombosis	132091000119104
DeepVenousThrombosis	132111000119107
DeepVenousThrombosis	132131000119102
DeepVenousThrombosis	132141000119106
DeepVenousThrombosis	132151000119108
DeepVenousThrombosis	132161000119105
DeepVenousThrombosis	132171000119104
DeepVenousThrombosis	132191000119103
DeepVenousThrombosis	132201000119100
DeepVenousThrombosis	132221000119109
DeepVenousThrombosis	132241000119103
DeepVenousThrombosis	132251000119101
DeepVenousThrombosis	132261000119104
DeepVenousThrombosis	132271000119105
DeepVenousThrombosis	132281000119108
DeepVenousThrombosis	132291000119106
DeepVenousThrombosis	132301000119107
DeepVenousThrombosis	132321000119103
DeepVenousThrombosis	132551000119104
DeepVenousThrombosis	132601000119102
DeepVenousThrombosis	132611000119104
DeepVenousThrombosis	133411000119108
DeepVenousThrombosis	133421000119101
DeepVenousThrombosis	134961000119104
DeepVenousThrombosis	135001000119100
DeepVenousThrombosis	135011000119102
DeepVenousThrombosis	136751000119108
DeepVenousThrombosis	136771000119104
DeepVenousThrombosis	136781000119101
DeepVenousThrombosis	143551000119106
DeepVenousThrombosis	143561000119108
DeepVenousThrombosis	176351000000100
DeepVenousThrombosis	285381000119104
DeepVenousThrombosis	293451000119102
DeepVenousThrombosis	293461000119100
DeepVenousThrombosis	293481000119109
DeepVenousThrombosis	293491000119107
DeepVenousThrombosis	503701000000105
DeepVenousThrombosis	509701000000108
DeepVenousThrombosis	586551000000108
DeepVenousThrombosis	586571000000104
DeepVenousThrombosis	587741000000103
DeepVenousThrombosis	587751000000100
DeepVenousThrombosis	587781000000106
DeepVenousThrombosis	587791000000108
DeepVenousThrombosis	598551000000108
DeepVenousThrombosis	605811000000108
DeepVenousThrombosis	615871000000101
DeepVenousThrombosis	706831000000101
DeepVenousThrombosis	756921000000102
DeepVenousThrombosis	824081000000108
DeepVenousThrombosis	834941000000104
DeepVenousThrombosis	850901000000106
DeepVenousThrombosis	850911000000108
DeepVenousThrombosis	864191000000104
DeepVenousThrombosis	864201000000102
DeepVenousThrombosis	978421000000101
DeepVenousThrombosis	978431000000104
DeepVenousThrombosis	978441000000108
DeepVenousThrombosis	978451000000106
DeepVenousThrombosis	1.57082e+16
DeepVenousThrombosis	1.57082e+16
DeepVenousThrombosis	1.57084e+16
DeepVenousThrombosis	1.57084e+16
DeepVenousThrombosis	1.57112e+16
DeepVenousThrombosis	1.57114e+16
DeepVenousThrombosis	1.57604e+16
DeepVenousThrombosis	1.5952e+16
DeepVenousThrombosis	1.59521e+16
DeepVenousThrombosis	1.60119e+16
DeepVenousThrombosis	1.6012e+16
DeepVenousThrombosis	1.60122e+16
DeepVenousThrombosis	1.60123e+16
DeepVenousThrombosis	4.6557e+16
DeepVenousThrombosis	8.43434e+17
Haemorrhage	122003
Haemorrhage	181007
Haemorrhage	6330004
Haemorrhage	8554002
Haemorrhage	11547003
Haemorrhage	11623000
Haemorrhage	13937002
Haemorrhage	14460007
Haemorrhage	19031009
Haemorrhage	21117005
Haemorrhage	28998008
Haemorrhage	30921002
Haemorrhage	31341008
Haemorrhage	31920006
Haemorrhage	36102002
Haemorrhage	44671008
Haemorrhage	45549002
Haemorrhage	48742005
Haemorrhage	49111001
Haemorrhage	50165004
Haemorrhage	50581000
Haemorrhage	51496009
Haemorrhage	56125009
Haemorrhage	63297008
Haemorrhage	63720000
Haemorrhage	69400009
Haemorrhage	75229002
Haemorrhage	76769005
Haemorrhage	78144005
Haemorrhage	78768009
Haemorrhage	82377003
Haemorrhage	82986004
Haemorrhage	86256001
Haemorrhage	93478000
Haemorrhage	95444008
Haemorrhage	95688008
Haemorrhage	95737000
Haemorrhage	163987005
Haemorrhage	164279008
Haemorrhage	193287005
Haemorrhage	193474002
Haemorrhage	194179009
Haemorrhage	197812000
Haemorrhage	206249007
Haemorrhage	206303001
Haemorrhage	206403000
Haemorrhage	207070002
Haemorrhage	231916005
Haemorrhage	231954005
Haemorrhage	231955006
Haemorrhage	232031001
Haemorrhage	232033003
Haemorrhage	232087009
Haemorrhage	232088004
Haemorrhage	233617005
Haemorrhage	237766002
Haemorrhage	240674005
Haemorrhage	246680008
Haemorrhage	246994006
Haemorrhage	247097006
Haemorrhage	247098001
Haemorrhage	247132001
Haemorrhage	247133006
Haemorrhage	247134000
Haemorrhage	247161000
Haemorrhage	247233000
Haemorrhage	262832002
Haemorrhage	274252009
Haemorrhage	275359008
Haemorrhage	276637009
Haemorrhage	303019009
Haemorrhage	312910009
Haemorrhage	312946000
Haemorrhage	359628008
Haemorrhage	392029006
Haemorrhage	398264003
Haemorrhage	398273006
Haemorrhage	414822009
Haemorrhage	417244000
Haemorrhage	417636009
Haemorrhage	418106004
Haemorrhage	419596007
Haemorrhage	420183005
Haemorrhage	421328004
Haemorrhage	423145008
Haemorrhage	424757003
Haemorrhage	472857006
Haemorrhage	698776006
Haemorrhage	713036004
Haemorrhage	722578005
Haemorrhage	726409002
Haemorrhage	735495004
Haemorrhage	735661006
Haemorrhage	770361008
Haemorrhage	770362001
Haemorrhage	784408000
Haemorrhage	829972004
Haemorrhage	871841000
Haemorrhage	1491000119102
Haemorrhage	104951000119106
Haemorrhage	331371000119103
Haemorrhage	332491000119104
Haemorrhage	334891000119105
Haemorrhage	334901000119109
Haemorrhage	334911000119107
Haemorrhage	335201000119104
Haemorrhage	336061000119102
Haemorrhage	336981000119105
Haemorrhage	338101000119103
Haemorrhage	340501000119106
Haemorrhage	340511000119109
Haemorrhage	340521000119102
Haemorrhage	340811000119106
Haemorrhage	341671000119107
Haemorrhage	343091000119103
Haemorrhage	343341000119108
Haemorrhage	343871000119105
Haemorrhage	345811000119101
Haemorrhage	345831000119106
Haemorrhage	390981000000106
Haemorrhage	397111000000101
Haemorrhage	412951000000105
Haemorrhage	425341000000109
Haemorrhage	502351000000102
Haemorrhage	580051000000103
Haemorrhage	593801000000102
Haemorrhage	605271000000102
Haemorrhage	678051000119107
Haemorrhage	678061000119109
Haemorrhage	678071000119103
Haemorrhage	678081000119100
Haemorrhage	678091000119102
Haemorrhage	678101000119107
Haemorrhage	678161000119108
Haemorrhage	678171000119102
Haemorrhage	678181000119104
Haemorrhage	680521000119101
Haemorrhage	817451000000108
Haemorrhage	833891000000100
Haemorrhage	1.56798e+16
Haemorrhage	1.59665e+16
Haemorrhage	1.59665e+16
Haemorrhage	1.60775e+16
Haemorrhage	1.62291e+16
Haemorrhage	1.65354e+16
IdiopathicThrombocytopenicPurpura	13172003
IdiopathicThrombocytopenicPurpura	28505005
IdiopathicThrombocytopenicPurpura	32273002
IdiopathicThrombocytopenicPurpura	234490009
PulmonaryEmbolism	663008
PulmonaryEmbolism	50206009
PulmonaryEmbolism	51096002
PulmonaryEmbolism	52700006
PulmonaryEmbolism	55589000
PulmonaryEmbolism	58123006
PulmonaryEmbolism	59282003
PulmonaryEmbolism	74315008
PulmonaryEmbolism	82153002
PulmonaryEmbolism	175262009
PulmonaryEmbolism	194883006
PulmonaryEmbolism	198855003
PulmonaryEmbolism	200284000
PulmonaryEmbolism	200299000
PulmonaryEmbolism	200301007
PulmonaryEmbolism	200302000
PulmonaryEmbolism	200303005
PulmonaryEmbolism	200304004
PulmonaryEmbolism	200308001
PulmonaryEmbolism	200309009
PulmonaryEmbolism	200310004
PulmonaryEmbolism	200311000
PulmonaryEmbolism	233217004
PulmonaryEmbolism	233218009
PulmonaryEmbolism	233935004
PulmonaryEmbolism	233936003
PulmonaryEmbolism	233937007
PulmonaryEmbolism	267284008
PulmonaryEmbolism	438773007
PulmonaryEmbolism	441557008
PulmonaryEmbolism	609480009
PulmonaryEmbolism	706870000
PulmonaryEmbolism	707412000
PulmonaryEmbolism	707413005
PulmonaryEmbolism	707414004
PulmonaryEmbolism	713078005
PulmonaryEmbolism	723859005
PulmonaryEmbolism	860680001
PulmonaryEmbolism	860681002
PulmonaryEmbolism	1001000119102
PulmonaryEmbolism	133971000119108
PulmonaryEmbolism	328511000119109
PulmonaryEmbolism	339601000000108
PulmonaryEmbolism	368861000000109
PulmonaryEmbolism	478461000000107
PulmonaryEmbolism	581681000000106
PulmonaryEmbolism	581691000000108
PulmonaryEmbolism	599051000000105
PulmonaryEmbolism	665741000000101
PulmonaryEmbolism	693361000000103
PulmonaryEmbolism	1.07593e+16
PulmonaryEmbolism	1.07615e+16
PulmonaryEmbolism	1.59647e+16
Thrombocytopaenia	2897005
Thrombocytopaenia	7933002
Thrombocytopaenia	10386005
Thrombocytopaenia	13172003
Thrombocytopaenia	19307009
Thrombocytopaenia	23205009
Thrombocytopaenia	23578006
Thrombocytopaenia	28505005
Thrombocytopaenia	30182008
Thrombocytopaenia	32273002
Thrombocytopaenia	33183004
Thrombocytopaenia	34395002
Thrombocytopaenia	36070007
Thrombocytopaenia	37492005
Thrombocytopaenia	48788004
Thrombocytopaenia	49886003
Thrombocytopaenia	51624005
Thrombocytopaenia	54569005
Thrombocytopaenia	60628003
Thrombocytopaenia	61744005
Thrombocytopaenia	63444004
Thrombocytopaenia	68559009
Thrombocytopaenia	73162004
Thrombocytopaenia	73397007
Thrombocytopaenia	74576004
Thrombocytopaenia	75331009
Thrombocytopaenia	78129009
Thrombocytopaenia	78345002
Thrombocytopaenia	82190001
Thrombocytopaenia	82835005
Thrombocytopaenia	83983002
Thrombocytopaenia	85589009
Thrombocytopaenia	86635005
Thrombocytopaenia	87902006
Thrombocytopaenia	88136003
Thrombocytopaenia	89962000
Thrombocytopaenia	95605009
Thrombocytopaenia	111588002
Thrombocytopaenia	128090002
Thrombocytopaenia	128091003
Thrombocytopaenia	128092005
Thrombocytopaenia	128093000
Thrombocytopaenia	128094006
Thrombocytopaenia	154826009
Thrombocytopaenia	191318001
Thrombocytopaenia	191322006
Thrombocytopaenia	191323001
Thrombocytopaenia	206510008
Thrombocytopaenia	206511007
Thrombocytopaenia	206512000
Thrombocytopaenia	234482009
Thrombocytopaenia	234483004
Thrombocytopaenia	234484005
Thrombocytopaenia	234485006
Thrombocytopaenia	234486007
Thrombocytopaenia	234487003
Thrombocytopaenia	234489000
Thrombocytopaenia	234490009
Thrombocytopaenia	240305000
Thrombocytopaenia	250279001
Thrombocytopaenia	267534000
Thrombocytopaenia	267535004
Thrombocytopaenia	273986001
Thrombocytopaenia	276575001
Thrombocytopaenia	302215000
Thrombocytopaenia	302873008
Thrombocytopaenia	307342006
Thrombocytopaenia	323079008
Thrombocytopaenia	359531004
Thrombocytopaenia	359536009
Thrombocytopaenia	371074009
Thrombocytopaenia	371106008
Thrombocytopaenia	373420004
Thrombocytopaenia	402653004
Thrombocytopaenia	402654005
Thrombocytopaenia	403837005
Thrombocytopaenia	416902009
Thrombocytopaenia	417626001
Thrombocytopaenia	421766003
Thrombocytopaenia	438476003
Thrombocytopaenia	438492008
Thrombocytopaenia	439007008
Thrombocytopaenia	441134009
Thrombocytopaenia	441322009
Thrombocytopaenia	699208000
Thrombocytopaenia	711407000
Thrombocytopaenia	712922002
Thrombocytopaenia	713388002
Thrombocytopaenia	716336002
Thrombocytopaenia	717769007
Thrombocytopaenia	719021005
Thrombocytopaenia	720521008
Thrombocytopaenia	721304007
Thrombocytopaenia	721882001
Thrombocytopaenia	722401001
Thrombocytopaenia	722475006
Thrombocytopaenia	724637001
Thrombocytopaenia	733096007
Thrombocytopaenia	737221003
Thrombocytopaenia	771075004
Thrombocytopaenia	783194008
Thrombocytopaenia	783251006
Thrombocytopaenia	789660001
Thrombocytopaenia	866152006
Thrombocytopaenia	97571000119109
Thrombocytopaenia	410431000000105
Thrombocytopaenia	411861000000107
Thrombocytopaenia	548301000000106
Thrombocytopaenia	618751000000109
Thrombocytopaenia	643161000000108
Thrombocytopaenia	662861000000101
Thrombocytopaenia	666911000000109
Thrombocytopaenia	679681000000107
Thrombocytopaenia	679691000000109
Thrombocytopaenia	890471000000101
Thrombocytopaenia	1859641000006110
Thrombocytopaenia	1.07524e+16
Thrombosis	663008
Thrombosis	1748006
Thrombosis	3681008
Thrombosis	7387004
Thrombosis	8166000
Thrombosis	14534009
Thrombosis	15742000
Thrombosis	16750002
Thrombosis	17920008
Thrombosis	18322005
Thrombosis	21258007
Thrombosis	24596005
Thrombosis	24805007
Thrombosis	26954004
Thrombosis	31314003
Thrombosis	35386004
Thrombosis	38739001
Thrombosis	40198004
Thrombosis	42861008
Thrombosis	42970005
Thrombosis	46085004
Thrombosis	48248005
Thrombosis	49956009
Thrombosis	50206009
Thrombosis	50817002
Thrombosis	51096002
Thrombosis	52496006
Thrombosis	52700006
Thrombosis	55589000
Thrombosis	56272000
Thrombosis	57348003
Thrombosis	58123006
Thrombosis	59282003
Thrombosis	62583006
Thrombosis	63795001
Thrombosis	65617004
Thrombosis	66877004
Thrombosis	66923004
Thrombosis	68478007
Thrombosis	70607008
Thrombosis	71719003
Thrombosis	74315008
Thrombosis	82153002
Thrombosis	82385007
Thrombosis	84216001
Thrombosis	88922007
Thrombosis	89980009
Thrombosis	95446005
Thrombosis	95447001
Thrombosis	95452006
Thrombosis	95455008
Thrombosis	95461006
Thrombosis	106016005
Thrombosis	128053003
Thrombosis	128054009
Thrombosis	128055005
Thrombosis	134399007
Thrombosis	155455003
Thrombosis	175262009
Thrombosis	192759008
Thrombosis	192760003
Thrombosis	192761004
Thrombosis	192770001
Thrombosis	192771002
Thrombosis	192772009
Thrombosis	194883006
Thrombosis	195229008
Thrombosis	195410000
Thrombosis	195411001
Thrombosis	195412008
Thrombosis	195414009
Thrombosis	195417002
Thrombosis	195425000
Thrombosis	195426004
Thrombosis	195427008
Thrombosis	195429006
Thrombosis	195437003
Thrombosis	197001004
Thrombosis	198855003
Thrombosis	200232006
Thrombosis	200233001
Thrombosis	200237000
Thrombosis	200238005
Thrombosis	200258006
Thrombosis	200259003
Thrombosis	200260008
Thrombosis	200284000
Thrombosis	200299000
Thrombosis	200301007
Thrombosis	200302000
Thrombosis	200303005
Thrombosis	200304004
Thrombosis	200308001
Thrombosis	200309009
Thrombosis	200310004
Thrombosis	200311000
Thrombosis	213220000
Thrombosis	230222003
Thrombosis	230223008
Thrombosis	230224002
Thrombosis	230225001
Thrombosis	230720005
Thrombosis	230721009
Thrombosis	230722002
Thrombosis	230723007
Thrombosis	232038007
Thrombosis	232039004
Thrombosis	232040002
Thrombosis	232041003
Thrombosis	232042005
Thrombosis	232043000
Thrombosis	232044006
Thrombosis	232045007
Thrombosis	232046008
Thrombosis	232048009
Thrombosis	233217004
Thrombosis	233218009
Thrombosis	233935004
Thrombosis	233936003
Thrombosis	233937007
Thrombosis	234041004
Thrombosis	234044007
Thrombosis	266267005
Thrombosis	267284008
Thrombosis	276494008
Thrombosis	280966008
Thrombosis	297156001
Thrombosis	297157005
Thrombosis	302878004
Thrombosis	302879007
Thrombosis	302880005
Thrombosis	302881009
Thrombosis	312586003
Thrombosis	312997008
Thrombosis	312998003
Thrombosis	314000002
Thrombosis	371051005
Thrombosis	404223003
Thrombosis	413956008
Thrombosis	427775006
Thrombosis	427776007
Thrombosis	428781001
Thrombosis	438483005
Thrombosis	438646004
Thrombosis	438647008
Thrombosis	438773007
Thrombosis	438785004
Thrombosis	441557008
Thrombosis	443210003
Thrombosis	444325005
Thrombosis	609480009
Thrombosis	698627005
Thrombosis	702374000
Thrombosis	703277001
Thrombosis	706870000
Thrombosis	707412000
Thrombosis	707413005
Thrombosis	707414004
Thrombosis	709687000
Thrombosis	710167004
Thrombosis	713078005
Thrombosis	721663007
Thrombosis	722930000
Thrombosis	723859005
Thrombosis	723877000
Thrombosis	724361001
Thrombosis	726099002
Thrombosis	733325006
Thrombosis	762256003
Thrombosis	766945009
Thrombosis	840713005
Thrombosis	860680001
Thrombosis	860681002
Thrombosis	860699005
Thrombosis	871637001
Thrombosis	1078223005
Thrombosis	651000119108
Thrombosis	1001000119102
Thrombosis	132091000119104
Thrombosis	132111000119107
Thrombosis	132131000119102
Thrombosis	132141000119106
Thrombosis	132151000119108
Thrombosis	132161000119105
Thrombosis	132171000119104
Thrombosis	132191000119103
Thrombosis	132201000119100
Thrombosis	132221000119109
Thrombosis	132241000119103
Thrombosis	132251000119101
Thrombosis	132261000119104
Thrombosis	132271000119105
Thrombosis	132281000119108
Thrombosis	132291000119106
Thrombosis	132301000119107
Thrombosis	132321000119103
Thrombosis	132551000119104
Thrombosis	132601000119102
Thrombosis	132611000119104
Thrombosis	133411000119108
Thrombosis	133421000119101
Thrombosis	133971000119108
Thrombosis	134961000119104
Thrombosis	135001000119100
Thrombosis	135011000119102
Thrombosis	136751000119108
Thrombosis	136771000119104
Thrombosis	136781000119101
Thrombosis	143551000119106
Thrombosis	143561000119108
Thrombosis	176351000000100
Thrombosis	285381000119104
Thrombosis	293451000119102
Thrombosis	293461000119100
Thrombosis	293481000119109
Thrombosis	293491000119107
Thrombosis	328511000119109
Thrombosis	339601000000108
Thrombosis	368861000000109
Thrombosis	478461000000107
Thrombosis	503701000000105
Thrombosis	509701000000108
Thrombosis	581681000000106
Thrombosis	581691000000108
Thrombosis	586551000000108
Thrombosis	586571000000104
Thrombosis	587741000000103
Thrombosis	587751000000100
Thrombosis	587781000000106
Thrombosis	587791000000108
Thrombosis	598551000000108
Thrombosis	599051000000105
Thrombosis	605811000000108
Thrombosis	615871000000101
Thrombosis	665741000000101
Thrombosis	693361000000103
Thrombosis	706831000000101
Thrombosis	756921000000102
Thrombosis	824081000000108
Thrombosis	834941000000104
Thrombosis	850901000000106
Thrombosis	850911000000108
Thrombosis	864191000000104
Thrombosis	864201000000102
Thrombosis	978421000000101
Thrombosis	978431000000104
Thrombosis	978441000000108
Thrombosis	978451000000106
Thrombosis	1.07593e+16
Thrombosis	1.07615e+16
Thrombosis	1.57082e+16
Thrombosis	1.57082e+16
Thrombosis	1.57084e+16
Thrombosis	1.57084e+16
Thrombosis	1.57112e+16
Thrombosis	1.57114e+16
Thrombosis	1.57604e+16
Thrombosis	1.5952e+16
Thrombosis	1.59521e+16
Thrombosis	1.59647e+16
Thrombosis	1.60119e+16
Thrombosis	1.6012e+16
Thrombosis	1.60122e+16
Thrombosis	1.60123e+16
Thrombosis	4.6557e+16
Thrombosis	8.43434e+17
